# Supplementary material for: The biogenesis and function of nucleosome arrays
Source: Nat Commun. 2021 Dec 1;12:7011. doi: 10.1038/s41467-021-27285-6 (PMC8636622; doi:10.1038/s41467-021-27285-6)
Supplement: Supplementary file 3 — Supplementary Dataset 1 [file 41467_2021_27285_MOESM3_ESM.xlsx]

## Sheet: Sheet1
Supplementary Data 1. Yeast Strains
This file lists all S. cerevisiae strains used in this study.
Strain	Genotype1	Source2	Method3
W1588-4C (yFMP013)	MATa ade2-1 his3-11,15 leu2-3,112 trp1-1 ura3-1 can1-100 RAD5+	Tsukiyama et al., 1999	-
W303 alpha (yFMP325)	MATalpha ade2-1 his3-11,15 leu2-3,112 trp1-1 ura3-1 can1-100 RAD5+	Thomas and Rothstein, 1989	-
YTT227 (yFMP014)	MATa ade2-1 his3-11,15 leu2-3,112 trp1-1 ura3-1 can1-100 RAD5+ isw1Δ:ADE2 isw2Δ::LEU2 chd1Δ::TRP1	Tsukiyama et al., 1999	-
YTT186 (yFMP025)	MATa ade2-1 his3-11,15 leu2-3,112 trp1-1 ura3-1 can1-100 RAD5+ isw1Δ:ADE2	Tsukiyama et al., 1999	-
YTT196 (yFMP026)	MATa ade2-1 his3-11,15 leu2-3,112 trp1-1 ura3-1 can1-100 RAD5+ isw2Δ::LEU2	Tsukiyama et al., 1999	-
YTT443 (yFMP027)	MATa ade2-1 his3-11,15 leu2-3,112 trp1-1 ura3-1 can1-100 RAD5+ isw1::kanMX isw2::HISG	Tsukiyama et al., 1999	-
YTT223 (yFMP037)	MATa ade2-1 his3-11,15 leu2-3,112 trp1-1 ura3-1 can1-100 RAD5+ isw1Δ:ADE2 chd1Δ::TRP1	Tsukiyama et al., 1999	-
YTT225 (yFMP015)	MATa ade2-1 his3-11,15 leu2-3,112 trp1-1 ura3-1 can1-100 RAD5+ isw2Δ::LEU2 chd1Δ::TRP1	Tsukiyama et al., 1999	-
JPY17 (yFMP626)	MAT alpha ade2-1 his3-11,15 leu2-3,112 trp1-1 ura3-1 can1-100 RAD5+ chd1Δ::TRP1	Tsukiyama et al., 1999	-
HHY168 (yFMP258)	MATα ade2-1 trp1-1 can1-100 leu2-3,112 his3-11,15 ura3 tor1-1 fpr1Δ::NAT RPL13A-2×FKBP12::TRP1 rad5-G535R	Euroscarf	-
HHY170 (yFMP259)	MATα ade2-1 trp1-1 can1-100 leu2-3,112 his3-11,15 ura3 tor1-1 fpr1Δ::NAT RPL13A-2xFKBP12::TRP1 rad5-G535R RPO21-FRB::kanMX6	Euroscarf	-
yFMP264	MATa ade2-1 trp1-1 can1-100 leu2-3,112 his3-11,15 ura3 tor1-1 fpr1Δ::NAT RPL13A-2×FKBP12::TRP1 isw1Δ::ADE2 isw2Δ::LEU2 chd1Δ::TRP1 rad5-G535R colony 1	This study	Mating YTT227 and HHY170; tetrad dissection
yFMP265	MATa ade2-1 trp1-1 can1-100 leu2-3,112 his3-11,15 ura3 tor1-1 fpr1Δ::NAT RPL13A-2×FKBP12::TRP1 isw1Δ::ADE2 isw2Δ::LEU2 chd1Δ::TRP1 rad5-G535R colony 2	This study	Mating YTT227 and HHY170; tetrad dissection
yFMP266	MATa ade2-1 trp1-1 can1-100 leu2-3,112 his3-11,15 ura3 tor1-1 fpr1Δ::NAT RPL13A-2xFKBP12::TRP1 RPO21-FRB::kanMX6 isw1Δ::ADE2 isw2Δ::LEU2 chd1Δ::TRP1 RAD5+ colony 1	This study	Mating YTT227 and HHY170; tetrad dissection
yFMP267	MATα ade2-1 trp1-1 can1-100 leu2-3,112 his3-11,15 ura3 tor1-1 fpr1Δ::NAT RPL13A-2xFKBP12::TRP1 RPO21-FRB::kanMX6 isw1Δ::ADE2 isw2Δ::LEU2 chd1Δ::TRP1 rad5-G535R colony 2	This study	Mating YTT227 and HHY170; tetrad dissection
yFMP368	MATa ade2-1 his3-11,15 leu2-3,112 trp1-1 ura3-1 can1-100 RAD5+ ino80 1-900::HIS3 colony 1	This study	Transformation in W1588-4C
yFMP369	MATa ade2-1 his3-11,15 leu2-3,112 trp1-1 ura3-1 can1-100 RAD5+ ino80 1-900::HIS3 colony 2	This study	Transformation in W1588-4C
yFMP231	MATa ade2-1 his3-11,15 leu2-3,112 trp1-1 ura3-1 can1-100 RAD5+ isw1Δ:ADE2 isw2Δ::LEU2 chd1Δ::TRP1 ino80 1-900::HIS3 colony 1	This study	Transformation in YTT227
yFMP232	MATa ade2-1 his3-11,15 leu2-3,112 trp1-1 ura3-1 can1-100 RAD5+ isw1Δ:ADE2 isw2Δ::LEU2 chd1Δ::TRP1 ino80 1-900::HIS3 colony 2	This study	Transformation in YTT227
yFMP257	MATa ade2-1 his3-11,15 leu2-3,112 trp1-1 ura3-1 can1-100 RAD5+ INO80-3xFLAG:NATMX	This study	Transformation in W1588-4C
yFMP254	MATa ade2-1 his3-11,15 leu2-3,112 trp1-1 ura3-1 can1-100 RAD5+ isw1Δ:ADE2 isw2Δ::LEU2 chd1Δ::TRP1 INO80-3xFLAG:NATMX	This study	Transformation in YTT227
yFMP255	MATa ade2-1 his3-11,15 leu2-3,112 trp1-1 ura3-1 can1-100 RAD5+ isw1Δ:ADE2 isw2Δ::LEU2 chd1Δ::TRP1 ino80 1-900::HIS3 3xFLAG::NATMX	This study	Transformation in yFMP231
yFMP370	MATa ade2-1 his3-11,15 leu2-3,112 trp1-1 ura3-1 can1-100 RAD5+ ino80 1-900::HIS3 3xFLAG::NATMX	This study	Transformation in yFMP368
yFMP333	MATa ade2-1 trp1-1 can1-100 leu2-3,112 his3-11,15 ura3 tor1-1 fpr1Δ::NAT RPL13A-2×FKBP12::TRP1 isw1Δ::ADE2 isw2Δ::LEU2 chd1Δ::TRP1 rad5-G535R INO80-GFP-FRB::hphMX6	This study	Transformation in yFMP264
yFMP335	MATa ade2-1 trp1-1 can1-100 leu2-3,112 his3-11,15 ura3 tor1-1 fpr1Δ::NAT RPL13A-2×FKBP12::TRP1 isw1Δ::ADE2 isw2Δ::LEU2 chd1Δ::TRP1 rad5-G535R INO80-GFP-FRB::hphMX6	This study	Transformation in yFMP265
yFMP337	MATa ade2-1 trp1-1 can1-100 leu2-3,112 his3-11,15 ura3 tor1-1 fpr1Δ::NAT RPL13A-2×FKBP12::TRP1 RPO21-FRB::kanMX6 isw1Δ::ADE2 isw2Δ::LEU2 chd1Δ::TRP1 RAD5+ INO80-GFP-FRB::hphMX6	This study	Transformation in yFMP266
yFMP339	MATα ade2-1 trp1-1 can1-100 leu2-3,112 his3-11,15 ura3 tor1-1 fpr1Δ::NAT RPL13A-2×FKBP12::TRP1 RPO21-FRB::kanMX6 isw1Δ::ADE2 isw2Δ::LEU2 chd1Δ::TRP1 rad5-G535R INO80-GFP-FRB::hphMX6	This study	Transformation in yFMP267
yFMP476	MATa ade2-1 his3-11,15 leu2-3,112 trp1-1 ura3-1 can1-100 RAD5+ arp8Δ::NATMX6 colony 1	This study	Transformation in W1588-4C
yFMP477	MATa ade2-1 his3-11,15 leu2-3,112 trp1-1 ura3-1 can1-100 RAD5+ arp8Δ::NATMX6 colony 2	This study	Transformation in W1588-4C
yFMP458	MATa ade2-1 his3-11,15 leu2-3,112 trp1-1 ura3-1 can1-100 RAD5+ arp8Δ::NATMX6 pRS416 colony 1	This study	Transformation in yFMP476
yFMP459	MATa ade2-1 his3-11,15 leu2-3,112 trp1-1 ura3-1 can1-100 RAD5+ arp8Δ::NATMX6 pRS416 colony 2	This study	Transformation in yFMP477
yFMP460	MATa ade2-1 his3-11,15 leu2-3,112 trp1-1 ura3-1 can1-100 RAD5+ arp8Δ::NATMX6 pRS416 Arp8 colony 1	This study	Transformation in yFMP476
yFMP461	MATa ade2-1 his3-11,15 leu2-3,112 trp1-1 ura3-1 can1-100 RAD5+ arp8Δ::NATMX6 pRS416 Arp8 colony 2	This study	Transformation in yFMP477
yFMP462	MATa ade2-1 his3-11,15 leu2-3,112 trp1-1 ura3-1 can1-100 RAD5+ arp8Δ::NATMX6 pRS416 Arp8 Δ2-197 colony 1	This study	Transformation in yFMP476
yFMP463	MATa ade2-1 his3-11,15 leu2-3,112 trp1-1 ura3-1 can1-100 RAD5+ arp8Δ::NATMX6 pRS416 Arp8 Δ2-197 colony 2	This study	Transformation in yFMP477
yFMP483	MATa ade2-1 his3-11,15 leu2-3,112 trp1-1 ura3-1 can1-100 RAD5+ nhp10Δ::NATMX6 colony 1	This study	Transformation in W1588-4C
yFMP484	MATa ade2-1 his3-11,15 leu2-3,112 trp1-1 ura3-1 can1-100 RAD5+ nhp10Δ::NATMX6 colony 2	This study	Transformation in W1588-4C
yFMP489	MATa ade2-1 his3-11,15 leu2-3,112 trp1-1 ura3-1 can1-100 RAD5+ nhp10Δ::NATMX6 ino80 1-900::HIS3	This study	Transformation in yFMP368
yFMP490	MATa ade2-1 his3-11,15 leu2-3,112 trp1-1 ura3-1 can1-100 RAD5+ nhp10Δ::NATMX6 ino80 1-900::HIS3	This study	Transformation in yFMP369
yFMP480	MATa ade2-1 his3-11,15 leu2-3,112 trp1-1 ura3-1 can1-100 RAD5+ isw1Δ:ADE2 isw2Δ::LEU2 chd1Δ::TRP1 arp8Δ::NATMX6 colony 1	This study	Transformation in YTT227
yFMP481	MATa ade2-1 his3-11,15 leu2-3,112 trp1-1 ura3-1 can1-100 RAD5+ isw1Δ:ADE2 isw2Δ::LEU2 chd1Δ::TRP1 arp8Δ::NATMX6 colony 2	This study	Transformation in YTT227
yFMP486	MATa ade2-1 his3-11,15 leu2-3,112 trp1-1 ura3-1 can1-100 RAD5+ isw1Δ:ADE2 isw2Δ::LEU2 chd1Δ::TRP1 nhp10Δ::NATMX6 colony 1	This study	Transformation in YTT227
yFMP487	MATa ade2-1 his3-11,15 leu2-3,112 trp1-1 ura3-1 can1-100 RAD5+ isw1Δ:ADE2 isw2Δ::LEU2 chd1Δ::TRP1 nhp10Δ::NATMX6 colony 2	This study	Transformation in YTT227
yFMP492	MATa ade2-1 his3-11,15 leu2-3,112 trp1-1 ura3-1 can1-100 RAD5+ isw1Δ:ADE2 isw2Δ::LEU2 chd1Δ::TRP1 nhp10Δ::NATMX6 ino80 1-900::HIS3	This study	Transformation in yFMP231
yFMP493	MATa ade2-1 his3-11,15 leu2-3,112 trp1-1 ura3-1 can1-100 RAD5+ isw1Δ:ADE2 isw2Δ::LEU2 chd1Δ::TRP1 nhp10Δ::NATMX6 ino80 1-900::HIS3	This study	Transformation in yFMP232
yFMP525	MATa ade2-1 trp1-1 can1-100 leu2-3,112 his3-11,15 ura3 tor1-1 fpr1Δ::NAT RPL13A-2×FKBP12::TRP1 isw1Δ::ADE2 isw2Δ::LEU2 chd1Δ::TRP1 rad5-G535R nhp10Δ::HphNT1	This study	Transformation in yFMP264
yFMP530	MATa ade2-1 trp1-1 can1-100 leu2-3,112 his3-11,15 ura3 tor1-1 fpr1Δ::NAT RPL13A-2×FKBP12::TRP1 RPO21-FRB::kanMX6 isw1Δ::ADE2 isw2Δ::LEU2 chd1Δ::TRP1 rad5-G535R nhp10Δ::HphNT1 colony 1	This study	Transformation in yFMP266
yFMP533	MATα ade2-1 trp1-1 can1-100 leu2-3,112 his3-11,15 ura3 tor1-1 fpr1Δ::NAT RPL13A-2×FKBP12::TRP1 RPO21-FRB::kanMX6 isw1Δ::ADE2 isw2Δ::LEU2 chd1Δ::TRP1 rad5-G535R nhp10Δ::HphNT1 colony 2	This study	Transformation in yFMP267
yFMP534	MATa ade2-1 trp1-1 can1-100 leu2-3,112 his3-11,15 ura3 tor1-1 fpr1Δ::NAT RPL13A-2×FKBP12::TRP1 isw1Δ::ADE2 isw2Δ::LEU2 chd1Δ::TRP1 rad5-G535R arp8Δ::HphNT1	This study	Transformation in yFMP264
yFMP537	MATa ade2-1 trp1-1 can1-100 leu2-3,112 his3-11,15 ura3 tor1-1 fpr1Δ::NAT RPL13A-2×FKBP12::TRP1 RPO21-FRB::kanMX6 isw1Δ::ADE2 isw2Δ::LEU2 chd1Δ::TRP1 rad5-G535R arp8Δ::HphNT1 colony 1	This study	Transformation in yFMP266
yFMP539	MATα ade2-1 trp1-1 can1-100 leu2-3,112 his3-11,15 ura3 tor1-1 fpr1Δ::NAT RPL13A-2×FKBP12::TRP1 RPO21-FRB::kanMX6 isw1Δ::ADE2 isw2Δ::LEU2 chd1Δ::TRP1 rad5-G535R arp8Δ::HphNT1 colony 2	This study	Transformation in yFMP267
yFMP520	MATa ade2-1 trp1-1 can1-100 leu2-3,112 his3-11,15 ura3 tor1-1 fpr1Δ::NAT RPL13A-2×FKBP12::TRP1 RPO21-FRB::kanMX6 isw1Δ::ADE2 isw2Δ::LEU2 chd1Δ::TRP1 rad5-G535R htz1Δ::His3MX6 colony 1	This study	Transformation in yFMP266
yFMP522	MATα ade2-1 trp1-1 can1-100 leu2-3,112 his3-11,15 ura3 tor1-1 fpr1Δ::NAT RPL13A-2×FKBP12::TRP1 RPO21-FRB::kanMX6 isw1Δ::ADE2 isw2Δ::LEU2 chd1Δ::TRP1 rad5-G535R htz1Δ::His3MX6 colony 2	This study	Transformation in yFMP267
yFMP510	MATa ade2-1 trp1-1 can1-100 leu2-3,112 his3-11,15 ura3 tor1-1 fpr1Δ::NAT RPL13A-2×FKBP12::TRP1 RPO21-FRB::kanMX6 isw1Δ::ADE2 isw2Δ::LEU2 chd1Δ::TRP1 rad5-G535R swr1Δ::hphNT1 colony 1	This study	Transformation in yFMP266
yFMP512	MATα ade2-1 trp1-1 can1-100 leu2-3,112 his3-11,15 ura3 tor1-1 fpr1Δ::NAT RPL13A-2×FKBP12::TRP1 RPO21-FRB::kanMX6 isw1Δ::ADE2 isw2Δ::LEU2 chd1Δ::TRP1 rad5-G535R swr1Δ::hphNT1 colony 2	This study	Transformation in yFMP267
DY5734 (yFMP224)	MATα trp1-1 ura3-1 his3-11,15 leu2-3,112 ade2-1 can1-100 hht1-hhf1∆::LEU2 hht2-hhf2∆::kanMX3 YCp50-HHT2-HHF2	Wittschieben et al., 2000	-
RMY102 (yFMP225)	MATa ade2–101 his3-Δ200 lys2–801 trp1Δ901 ura3–52 hht1-hhf1∆::LEU2 hht2-hhf2∆::HIS3 pRM102 p(GAL10)-HHT2 p(GAL1)-HHF2	Mann and Grunstein, 1992	-
yFMP358	MATα trp1-1 ura3-1 his3-11,15 leu2-3,112 ade2-1 can1-100 hht1-hhf1∆::LEU2 hht2-hhf2∆::kanMX3 pRS413 p(GAL10)-HHT2 p(GAL1)-HHF2 colony 1	This study	FOA-based plasmid switch with pRS413 p(GAL10)-HHT2 p(GAL1)-HHF2 (pFMP519) in DY5734
yFMP359	MATα trp1-1 ura3-1 his3-11,15 leu2-3,112 ade2-1 can1-100 hht1-hhf1∆::LEU2 hht2-hhf2∆::kanMX3 pRS413 p(GAL10)-HHT2 p(GAL1)-HHF2 colony 2	This study	FOA-based plasmid switch with pRS413 p(GAL10)-HHT2 p(GAL1)-HHF2 (pFMP519) in DY5734
yFMP291	MATa trp1-1 ura3-1 his3-11,15 leu2-3,112 ade2-1 can1-100 hht1-hhf1∆::LEU2 hht2-hhf2∆::kanMX3 isw1::ADE2 isw2::LEU2 chd1::TRP1 YCp50-HHT2-HHF2 colony 1	This study	Mating YTT227 and DY5734; tetrad dissection
yFMP293	MATα trp1-1 ura3-1 his3-11,15 leu2-3,112 ade2-1 can1-100 hht1-hhf1∆::LEU2 hht2-hhf2∆::kanMX3 isw1::ADE2 isw2::LEU2 chd1::TRP1 YCp50-HHT2-HHF2 colony 2	This study	Mating YTT227 and DY5734; tetrad dissection
yFMP356	MATa trp1-1 ura3-1 his3-11,15 leu2-3,112 ade2-1 can1-100 hht1-hhf1∆::LEU2 hht2-hhf2∆::kanMX3 isw1::ADE2 isw2::LEU2 chd1::TRP1 pRS413 p(GAL10)-HHT2 p(GAL1)-HHF2	This study	FOA-based plasmid switch with pRS413 p(GAL10)-HHT2 p(GAL1)-HHF2 (pFMP519) in yFMP291
yFMP357	MATα trp1-1 ura3-1 his3-11,15 leu2-3,112 ade2-1 can1-100 hht1-hhf1∆::LEU2 hht2-hhf2∆::kanMX3 isw1::ADE2 isw2::LEU2 chd1::TRP1 pRS413 p(GAL10)-HHT2 p(GAL1)-HHF2	This study	FOA-based plasmid switch with pRS413 p(GAL10)-HHT2 p(GAL1)-HHF2 (pFMP519) in yFMP293
yFMP614	MATa ade2-1 his3-11,15 leu2-3,112 trp1-1 ura3-1 can1-100 RAD5+ nhp10Δ::HphNT1 INO80-3xFLAG:NATMX colony 1	This study	Transformation in yFMP257
yFMP615	MATa ade2-1 his3-11,15 leu2-3,112 trp1-1 ura3-1 can1-100 RAD5+ nhp10Δ::HphNT1 INO80-3xFLAG:NATMX colony 2	This study	Transformation in yFMP257
yFMP616	MATa ade2-1 his3-11,15 leu2-3,112 trp1-1 ura3-1 can1-100 RAD5+ nhp10Δ::HphNT1 INO80-3xFLAG:NATMX colony 3	This study	Transformation in yFMP257
yFMP617	MATa ade2-1 his3-11,15 leu2-3,112 trp1-1 ura3-1 can1-100 RAD5+ isw1Δ:ADE2 isw2Δ::LEU2 chd1Δ::TRP1 nhp10Δ::HphNT1 INO80-3xFLAG:NATMX colony 1	This study	Transformation in yFMP254
yFMP618	MATa ade2-1 his3-11,15 leu2-3,112 trp1-1 ura3-1 can1-100 RAD5+ isw1Δ:ADE2 isw2Δ::LEU2 chd1Δ::TRP1 nhp10Δ::HphNT1 INO80-3xFLAG:NATMX colony 2	This study	Transformation in yFMP254
yFMP619	MATa ade2-1 his3-11,15 leu2-3,112 trp1-1 ura3-1 can1-100 RAD5+ isw1Δ:ADE2 isw2Δ::LEU2 chd1Δ::TRP1 nhp10Δ::HphNT1 INO80-3xFLAG:NATMX colony 3	This study	Transformation in yFMP254
yFMP608	MATα ade2-1 his3-11,15 leu2-3,112 trp1-1 ura3-1 can1-100 RAD5+ arp8Δ::NATMX6 colony 1	This study	Mating yFMP476 and yFMP325, tetrad dissection
yFMP609	MATα ade2-1 his3-11,15 leu2-3,112 trp1-1 ura3-1 can1-100 RAD5+ arp8Δ::NATMX6 colony 2	This study	Mating yFMP477 and yFMP325, tetrad dissection
yFMP709	MATa ade2-1 trp1-1 can1-100 leu2-3,112 his3-11,15 ura3 tor1-1 fpr1Δ::NAT RPL13A-2xFKBP12::TRP1 SPT15-FRB-GFP::kanMX6 isw1Δ::ADE2 isw2Δ::LEU2 chd1Δ::TRP1 rad5-G535R colony 1	This study	Transformation in yFMP264
yFMP710	MATα ade2-1 trp1-1 can1-100 leu2-3,112 his3-11,15 ura3 tor1-1 fpr1Δ::NAT RPL13A-2xFKBP12::TRP1 SPT15-FRB-GFP::kanMX6 isw1Δ::ADE2 isw2Δ::LEU2 chd1Δ::TRP1 rad5-G535R colony 2	This study	Transformation in yFMP265
	1Rad5 status was checked for strains where mentioned.
	2Source defines whether strain was generated in this study or procured from previous publications.
	3Method defines the methodology used to generate the strain.
