# Supplementary material for: The biogenesis and function of nucleosome arrays
Source: Nat Commun. 2021 Dec 1;12:7011. doi: 10.1038/s41467-021-27285-6 (PMC8636622; doi:10.1038/s41467-021-27285-6)
Supplement: Supplementary file 4 — Supplementary Dataset 2 [file 41467_2021_27285_MOESM4_ESM.xlsx]

## Sheet: Sheet1
Supplementary Data 2. Oligonucleotide
This file lists all primers used in this study.
Oligo No.	Sequence	Description	HPLC purified
oFMP1036	ACTGCTCTTTGCATTTTCCAAGTTATTGCATTACAAGAATATATGCGGATCCCCGGGTTAATTAAG	SWR1 del F	Yes
oFMP1037	TTTGGACAACTAAGGCAGCGGTGAAGAGTAGAACCTGGTCCTTCAGAATTCGAGCTCGTTTAAACTGG	SWR1 del R	Yes
oFMP1092	TGGATGAGAAGCAGCCAGGATATAGGTAATAGTAACACATAAGAAGATCCCCGGGTTAATTAAGG	NHP10 del F	Yes
oFMP1093	TACGATATCTTCAAAGAAAATAGAAAAAAATGGAATTTTTAATTTGAATTCGAGCTCGTTTAAACTGG	NHP10 del R	Yes
oFMP1096	TACTAGTCAATAGTACATAAATACAGGGATACAATCGCACCTAACGATCCCCGGGTTAATTAAGG	ARP8 del F	Yes
oFMP1097	AGACCTTTCAGAAAAAAAGATAACAAAAACTTCCATATGCATATCGAATTCGAGCTCGTTTAAACTGG	ARP8 del R	Yes
oFMP1125	GCAGCAGGACCATGTAAACG	RAD5 locus seq F	No
oFMP1126	AAACTCGTTACTCCACTGCG	RAD5 locus seq R	No
oFMP1176	GTCTTACCACAGTTGATCTCTC	TOR1 locus seq F	No
oFMP1177	GAGATCATGAGTAGCCAGAAGC	TOR1 locus seq R	No
oFMP1185	TATCGATAAGCTTGATATCGAATTCTAATAGAGGCAAACATAGAACG	pRS413 HHT2-HHF2 cloning F	Yes
oFMP1186	CGGCCGCTCTAGAACTAGTGGATCCAATTCTCCTACTTAGCCAGTG	pRS413 HHT2-HHF2 cloning R	Yes
oFMP1191	TATCGATAAGCTTGATATCGAATTCAATGATACCAGGGCAGTTG	pRS416 ARP8 cloning F	No
oFMP1192	CGGCCGCTCTAGAACTAGTGGATCCCATGGACAATCTTCCTGC	pRS416 ARP8 cloning R	No
oFMP1193	ACCTAACATG ATCAACCAAAAAAACTACTCATCAG	ARP8 2-197 del F	No
oFMP1194	TTTGGTTGAT CATGTTAGGTGCGATTGTATCC	ARP8 2-197 del R	No
oFMP1221	AATTCAATTTCGCACTATAGCCGCACGTAAAAATAACTTAACATATGGCTTAACTATGCGGCAT	HTZ1 del F	Yes
oFMP1222	GGAGCAGGGAGAATTACGGGAAATGGGAAAGAAAAACTATTCTTCCTCCTTACGCATCTGTGC	HTZ1 del R	Yes
oFMP1235	ATCGCCTAAAATCATACCAAAATAAAAAGAGTGTCTAGAAGGGTCATATATGGCTTAACTATGCGGCAT	BAR1 del F	Yes
oFMP1236	ACTATATATTTGATATTTATATGCTATAAAGAAATTGTACTCCAGATTTCCTCCTTACGCATCTGTGC	BAR1 del R	Yes
oFMP954	AGACAGCGAGTTCATAGATAGTTTGGTGGATGAAGAAGAAGAGGACGTTTCGGTGATGACGGTG	INO80 1-900 del F	Yes
oFMP955	ATTAGCAAAGCAAGGCTTAAGACATATAGAAGAGCATTTATAGACTTCCTGATGCGGTATTTTCTCC	INO80 1-900 del R	Yes
oFMP965	GCCTATGAACGTGAGTATCTG	INO80 FRB-GFP tag F	No
oFMP1122	CATGCGTATTCTGAGCCATC	INO80 FRB-GFP tag R	No
oFMP626	GTTTTGTTTTCACTGCATTTAGTAC	ISW1 locus check F1	No
oFMP627	CAATTATCCGGAACAATAAATAATAC	ISW1 locus check R1	No
oFMP628	CTTATATCAATGGTAGCTGCTTC	ISW1 locus check F2	No
oFMP629	GCAGTATAAAGAATTGGAAGAAC	ISW1 locus check R2	No
oFMP671	CATGGTATTTTGCGCTACTCG	ISW2 locus check F1	No
oFMP1115	CCAAGCTACAATTTCCAACG	ISW2 locus check F2	No
oFMP672	GCAGGCTTTAGTTTTCAGCA	ISW2 locus check R	No
oFMP673	TCCGGACATCTAAGTCAAGTTG	CHD1 locus check F1	No
oFMP1116	GGTAAGCTTCTATGTTGTACG	CHD1 locus check F2	No
oFMP674	GAACTGGAGCGAAAGAGAAC	CHD1 locus check R	No
oFMP1178	CTTATGCCAGAACTATCGGTATC	RPL13a locus check F	No
oFMP1179	CTATATATAATGCCACGTTGTGC	RPL13a locus check R	No
oFMP1180	CAACGTCGCCTTCCTAC	RPO21 locus check F	No
oFMP1181	GTAAGCGGTAGTTCCACTC	RPO21 locus check R	No
oFMP1182	CCTGAATACAAGGAAGCC	FPR1 locus check F	No
oFMP1183	GGTAATACTAGCAATGAAACCTC	FPR1 locus check R	No
oFMP1102	CAGTGTGCTGTGAACAACTC	ARP8 locus check F	No
oFMP1103	GCACCTTTCGATAAACTTCCTG	ARP8 locus check R	No
oFMP1098	GCAGTTACGGTGATAGTCG	NHP10 locus check F	No
oFMP1099	ACCTTGGGAATAGAAGAAAGGTC	NHP10 locus check R	No
oFMP1223	CGTAACTTACTACTCGTAGAACTGG	H2A.Z locus check F1	No
oFMP1229	CACAAGCGGTAGTAAGCAC	H2A.Z locus check F2	No
oFMP1224	TGCGTACATAACGGCTACTG	H2A.Z locus check R	No
oFMP1038	GATGCAGTAGTGAACATATTGCTCG	SWR1 locus check F	No
oFMP1039	CTTTGGAAAAACCAACCTTGATCG	SWR1 locus check R	No
oFMP1197	TGAAAAAGGTATTCATATTGTGTTATTTAC	INO80-3X-FLAG-NAT F	No
oFMP1198	TGCCAATGCACTTGCC	INO80-3X-FLAG-NAT R	No
oFMP658	AGTCACATCAAGATCGTTTATGG	Mating check 1	No
oFMP659	GCACGGAATATGGGACTACTTCG	Mating check 2	No
oFMP660	ACTCCACTTCAAGTAAGAGTTTG	Mating check 3	No
oFMP958	CAATTGGTGAACCTCCTCTTC	INO80 N-terminus check F	No
oFMP959	GAGCGTATAGTGTACGTGTTC	INO80 N-terminus check R	No
oFMP1122	CATGCGTATTCTGAGCCATC	INO80 C-terminus check R	No
oFMP690	GTCTCATCTACTGACAAAGGCA	HHT2-HHF2 locus check F	No
oFMP691	GGATATAGACACTCCACAATACAGC	HHT2-HHF2 locus check R	No
oFMP692	GTCTGTGTAGAAGACCACACA	HHT1-HHF1 locus check F	No
oFMP693	CTACTCCAAGGCTGCCTC	HHT1-HHF1 locus check R	No
oFMP1281	GACGATCCACCAGATATGCTATG	SPT15 FRB-GFP tag F	No
oFMP1282	GACGATCCACCAGATATGCTATG	SPT15 FRB-GFP tag R	No
oFMP1322	TCGTTCCAATTTACGCTGGTT	ACT1 qPCR F	No
oFMP1323	CGGCCAAATCGATTCTCAA	ACT1 qPCR R	No
oFMP1330	AGAAGGAGGTTGAAACGAACGA	RIX1 qPCR F	No
oFMP1331	TTCGTGTTTGGGTTCAGGGA	RIX1 qPCR R	No
oFMP1302	GCTGTTGAAGATGGTCCACG	RPL5 qPCR F	No
oFMP1303	GTCAGAAGCACCCTTTAGAGCA	RPL5 qPCR R	No
oFMP1342	TGAAAGTCGTGGTTCCTGGT	HSP26 qPCR F	No
oFMP1343	GCTCTCCTTGACCTTGACCT	HSP26 qPCR R	No
oFMP1368	GCACTTTGGTTCCTTCTGGA	PDR18 F	No
oFMP1369	GATTGGCCAGGCCTTGAAC	PDR18 R	No
