# Supplementary material for: The biogenesis and function of nucleosome arrays
Source: Nat Commun. 2021 Dec 1;12:7011. doi: 10.1038/s41467-021-27285-6 (PMC8636622; doi:10.1038/s41467-021-27285-6)
Supplement: Supplementary file 6 — Source Data [file 41467_2021_27285_MOESM6_ESM.zip]

Archive with 4 entries (4 files):
- Source Data Fig 7c.xlsx
- Source Data Gels.docx
- Source Data Supplementary Fig 2a.xlsx
- Source Data Supplementary Fig 7e.xlsx
