# Supplementary material for: The biogenesis and function of nucleosome arrays
Source: Nat Commun. 2021 Dec 1;12:7011. doi: 10.1038/s41467-021-27285-6 (PMC8636622; doi:10.1038/s41467-021-27285-6)
Supplement: Supplementary file 6 — Source Data [file 41467_2021_27285_MOESM6_ESM.zip › Source Data Fig 7c.xlsx]

## Sheet: Ura3 locus
Sample	Replicate	pRS406 colonies	pRS416 colonies
WT	1	92	185
WT	2	100	205
WT	3	85	160
WT	4	73	150
TKO	1	210	220
TKO	2	120	105
TKO	3	90	75
TKO	4	105	98

## Sheet: Bar1 locus
Sample	Replicate	His3 colonies	pRS413 colonies
WT	1	100	32
WT	2	52	15
WT	3	20	7
WT	4	30	9
TKO	1	150	22
TKO	2	160	28
TKO	3	70	10
TKO	4	83	12
