# Supplementary material for: The biogenesis and function of nucleosome arrays
Source: Nat Commun. 2021 Dec 1;12:7011. doi: 10.1038/s41467-021-27285-6 (PMC8636622; doi:10.1038/s41467-021-27285-6)
Supplement: Supplementary file 6 — Source Data [file 41467_2021_27285_MOESM6_ESM.zip › Source Data Supplementary Fig 2a.xlsx]

## Sheet: Sheet1
Sample	Fold enrichment replicate 1	Fold enrichment replicate 2	Gene	Mean
WT	5.2	5.75	ACT1	5.475
- Pol II	1.1	0.9	ACT1	1
TKO	5.7	5.1	ACT1	5.4
TKO - Pol II	1.2	1.3	ACT1	1.25
TKO - INO80	4.8	5.5	ACT1	5.15
TKO - INO80 - Pol II	1	1.3	ACT1	1.15
WT	16	14	RPL5	15
- Pol II	2	3	RPL5	2.5
TKO	14.6	15.4	RPL5	15
TKO - Pol II	2.2	1.9	RPL5	2.05
TKO - INO80	13	14	RPL5	13.5
TKO - INO80 - Pol II	1.8	1.6	RPL5	1.7
WT	1.9	2.1	RIX1	2
- Pol II	0.4	0.7	RIX1	0.55
TKO	2.1	2.4	RIX1	2.25
TKO - Pol II	0.2	0.3	RIX1	0.25
TKO - INO80	1.6	1.9	RIX1	1.75
TKO - INO80 - Pol II	0.5	0.42	RIX1	0.46
WT	1.2	0.8	HSP26	1
- Pol II	0.2	0.4	HSP26	0.3
TKO	1.8	1.6	HSP26	1.7
TKO - Pol II	0.3	0.5	HSP26	0.4
TKO - INO80	2	1.4	HSP26	1.7
TKO - INO80 - Pol II	0.5	0.43	HSP26	0.465
