# Supplementary material for: The biogenesis and function of nucleosome arrays
Source: Nat Commun. 2021 Dec 1;12:7011. doi: 10.1038/s41467-021-27285-6 (PMC8636622; doi:10.1038/s41467-021-27285-6)
Supplement: Supplementary file 6 — Source Data [file 41467_2021_27285_MOESM6_ESM.zip › Source Data Supplementary Fig 7e.xlsx]

## Sheet: Ura3 locus
Sample	Replicate	pRS406 colonies	pRS416 colonies
arp8Δ	1	15	140
arp8Δ	2	12	100
arp8Δ	3	20	150
arp8Δ	4	18	100
TKO arp8Δ	1	70	104
TKO arp8Δ	2	57	88
TKO arp8Δ	3	70	112
TKO arp8Δ	4	80	95

## Sheet: Bar1 locus
Sample	Replicate	His3 colonies	pRS413 colonies
arp8Δ	1	62	40
arp8Δ	2	45	30
arp8Δ	3	10	12
arp8Δ	4	12	10
TKO arp8Δ	1	80	15
TKO arp8Δ	2	77	20
TKO arp8Δ	3	60	12
TKO arp8Δ	4	120	25
